# Supplementary material for: Dietary Paper Mulberry Silage Supplementation Improves the Growth Performance, Carcass Characteristics, and Meat Quality of Yangzhou Goose
Source: Animals (Basel). 2024 Jan 23;14(3):359. doi: 10.3390/ani14030359 (PMC10854908; doi:10.3390/ani14030359)
Supplement: Supplementary file 1 [file animals-14-00359-s001.zip]

Archive with 1 entries (1 files):
- animals-2783731-supplementary.pdf
